# Supplementary material for: Coordination Chemistry of Solvated Metal Ions in Soft Donor Solvents
Source: Molecules. 2025 Jul 22;30(15):3063. doi: 10.3390/molecules30153063 (PMC12348266; doi:10.3390/molecules30153063)
Supplement: Supplementary file 1 [file molecules-30-03063-s001.zip]

Archive with 1 entries (1 files):
- molecules-3704351-supplementary.pdf
